# Supplementary material for: Survey of Ticks and Tick-Borne Rickettsial and Protozoan Pathogens in Eswatini
Source: Pathogens. 2021 Aug 17;10(8):1043. doi: 10.3390/pathogens10081043 (PMC8401679; doi:10.3390/pathogens10081043)
Supplement: Supplementary file 1 [file pathogens-10-01043-s001.zip]

Archive with 1 entries (1 files):
- pathogens-1317264-supplementary.pdf
